# Supplementary material for: Live Visualization of Hemagglutinin Dynamics during Infection by Using a Novel Reporter Influenza A Virus
Source: Viruses. 2020 Jun 26;12(6):687. doi: 10.3390/v12060687 (PMC7354568; doi:10.3390/v12060687)
Supplement: Supplementary file 1 [file viruses-12-00687-s001.zip]

Archive with 6 entries (5 files):
- viruses-844500-suppl/
- viruses-844500-suppl/Supplementary Figure 1.TIF
- viruses-844500-suppl/Supplementary Figure 2.tif
- viruses-844500-suppl/Video 1.mp4
- viruses-844500-suppl/Video 2.mp4
- viruses-844500-suppl/Video 3.mp4
